# Supplementary material for: Vibrionaceae core, shell and cloud genes are non-randomly distributed on Chr 1: An hypothesis that links the genomic location of genes with their intracellular placement
Source: BMC Genomics. 2020 Oct 6;21:695. doi: 10.1186/s12864-020-07117-5 (PMC7542380; doi:10.1186/s12864-020-07117-5)
Supplement: Supplementary file 1 — Additional file 1: Table S1. Complete list of the 124 Vibrionaceae genomes used in this study. [file 12864_2020_7117_MOESM1_ESM.xlsx]

## Sheet: Ark1
RefSeq assembly accession	Genus	Species	Strain	# of CDSs	Genome size (nt)	Plasmid 1	Plasmid 2	Plasmid 3	Plasmid 4
GCF_000196495.1	Aliivibrio	salmonicida	LFI1238	4432	4655660	pVSAL320	pVSAL43	pVSAL54	pVSAL840
GCF_000953695.1	Aliivibrio	wodanis	6	4191	4635126	pAWOD150	pAWOD19	pAWOD72	pAWOD920
GCF_001558255.1	Grimontia	hollisae	ATCC 33564	3710	3998273
GCF_000196255.1	Photobacterium	profundum	SS9	5984	6403280	plasmid 1
GCF_000940995.1	Photobacterium	gaetbulicola	Gung47	5258	5909413
GCF_002142615.1	Photobacterium	damselae	subsp. damselae KC-Na-1	4096	4544586	pPDD-Na-1-1	pPDD-Na-1-2	pPDD-Na-1-3	pPDD-Na-1-4
GCF_002356235.1	Photobacterium	damselae	subsp. piscicida DI21	4189	5260086
GCF_000354175.2	Vibrio	alginolyticus	NBRC 15630 = ATCC 17749	4655	5146637
GCF_001679745.1	Vibrio	alginolyticus	ZJ-T	4842	5406094
GCF_002119505.1	Vibrio	alginolyticus	K01M1	4831	5352051
GCF_002119525.1	Vibrio	alginolyticus	K08M4	4249	4886292
GCF_002119545.1	Vibrio	alginolyticus	K04M5	5136	5666255	pL294
GCF_002119565.1	Vibrio	alginolyticus	K06K5	5154	5671999	pL29	pL291
GCF_002119585.1	Vibrio	alginolyticus	K10K4	4876	5389178
GCF_002149065.1	Vibrio	alginolyticus	K09K1	4862	5362829
GCF_002149085.1	Vibrio	alginolyticus	K08M3	5129	5655141	pL300
GCF_002149105.1	Vibrio	alginolyticus	K04M3	5154	5674090	pL294
GCF_001469735.1	Vibrio	alginolyticus	ATCC 33787	5257	5724939	pMBL128	pMBL287	pMBL96
GCF_000786425.1	Vibrio	anguillarum	NB10	4055	4373835	p67vangNB10
GCF_001660505.1	Vibrio	anguillarum	90-11-286	3981	4342224
GCF_002211505.1	Vibrio	anguillarum	87-9-116	4013	4338125
GCF_002211985.1	Vibrio	anguillarum	JLL237	3916	4286989
GCF_002212005.1	Vibrio	anguillarum	S3 4/9	3853	4182973
GCF_002212025.1	Vibrio	anguillarum	CNEVA NB11008	3940	4256429
GCF_002287545.1	Vibrio	anguillarum	VIB43	4106	4407865	p15
GCF_002291265.1	Vibrio	anguillarum	ATCC-68554	3787	4141906	p65
GCF_002310335.1	Vibrio	anguillarum	VIB12	4542	4897690	p292
GCA_000217675.1	Vibrio	anguillarum	775	3776	4052047
GCF_000462975.1	Vibrio	anguillarum	M3	3846	5138575	unnamed
GCF_000024825.1	Vibrio	antiquarius	2	4537	5089025
GCF_001677275.1	Vibrio	breoganii	FF50	4101	4492180	unnamed
GCF_000017705.1	Vibrio	campbellii	ATCC BAA-1116	5601	6058377	pVIBHAR
GCF_000464435.1	Vibrio	campbellii	ATCC BAA-1116	5630	6031829	unnamed
GCF_001969325.1	Vibrio	campbellii	LMB29	5477	6195978	pLMB143	pLMB157	pLMB96	pLMB99
GCF_002140055.1	Vibrio	campbellii	20130629003S01	5686	6371321	pVCGX1	pVCGX2	pVCGX3	pVCGX4
GCF_002142655.1	Vibrio	campbellii	LA16-V1	5576	6124368	pLA16-1	pLA16-2	pLA16-3	pLA16-4
GCF_002163755.1	Vibrio	campbellii	CAIM 519=NBRC 15631 strain ATCC 25920, CAIM 519T	4714	5178103	unnamed
GCF_000250855.1	Vibrio	cholerae	IEC224	3706	4079586
GCF_000829215.1	Vibrio	cholerae	MS6	3638	4030944
GCF_001318185.1	Vibrio	cholerae	O1 str. KW3	3701	4089020
GCA_000016245.1	Vibrio	cholerae	O395	3801	4132319
GCA_000021625.1	Vibrio	cholerae	O395	3796	4135300
GCF_001683415.1	Vibrio	cholerae	2740-80	3735	4088961
GCF_000021605.1	Vibrio	cholerae	M66-2	3538	3938905
GCF_000022585.1	Vibrio	cholerae	MJ-1236	3850	4236368
GCF_000765415.1	Vibrio	cholerae	2012EL-2176	3869	4258023	unnamed
GCF_000788715.2	Vibrio	cholerae	2012Env-9	3701	4061813
GCF_001854425.1	Vibrio	cholerae	Env-390	3693	4050927
GCF_001887395.1	Vibrio	cholerae	C5	3771	4102038
GCF_001887415.1	Vibrio	cholerae	E1320	3759	4110440
GCF_001887435.1	Vibrio	cholerae	CRC711	3675	4057520
GCF_001887455.1	Vibrio	cholerae	CRC1106	3763	4099119
GCF_001887475.1	Vibrio	cholerae	E506	3698	4062508
GCF_001887495.1	Vibrio	cholerae	E1162	3808	4110872	x
GCF_001887515.1	Vibrio	cholerae	NCTC5395	3811	4170245
GCF_001887615.1	Vibrio	cholerae	NCTC9420	3718	4076583
GCF_001887655.1	Vibrio	cholerae	E9120	3739	4066727
GCF_002073335.1	Vibrio	cholerae	FDAARGOS_223	3727	4042138
GCF_002313025.1	Vibrio	cholerae	FORC_055 isolate MFDS	3721	4095733
GCF_002749635.1	Vibrio	cholerae	E7946	3708	4063073
GCF_001250235.2	Vibrio	cholerae	A19	3657	4033497
GCF_001887635.1	Vibrio	cholerae	M2140	5257	5724939
GCF_000166455.1	Vibrio	cholerae	O1 str. 2010EL-1786	3675	4077740
GCF_000195065.1	Vibrio	cholerae	LMA3984-4	3545	3738715
GCF_000006745.1	Vibrio	cholerae O1 biovar El Tor	str. N16961	3701	4033460
GCF_000963555.1	Vibrio	cholerae biovar El Tor	strain FJ147	3728	4091935
GCF_000763535.1	Vibrio	coralliilyticus	OCN014	5335	5732794	pOCN014
GCF_000772065.1	Vibrio	coralliilyticus	RE98	5599	6037824	p319	p380
GCF_001693615.1	Vibrio	coralliilyticus	58	5000	5490011	pVs58
GCF_002073995.1	Vibrio	coralliilyticus	SNUTY-1	6238	5842676	pSNUTY1	pSNUTY2
GCF_000011805.1	Vibrio	fischeri	ES114	3845	4273718	pES100
GCF_001558415.1	Vibrio	fluvialis	ATCC 33809	4403	4827724
GCF_001952955.1	Vibrio	fluvialis	12605	4395	4851664
GCF_000184325.1	Vibrio	furnissii	NCTC 11218	4545	4916408
GCF_002196515.1	Vibrio	gazogenes	ATCC 43942	4360	4786552	unnamed
GCF_000770115.1	Vibrio	harveyi	ATCC 33843	5233	5881490
GCF_001558435.1	Vibrio	harveyi	ATCC 43516	5380	6038881
GCF_002214345.1	Vibrio	harveyi	QT520	5476	6070846	p1	p2	p3	p4
GCF_001767355.1	Vibrio	mimicus	SCCF01	4070	4484015
GCF_001558475.1	Vibrio	mimicus	ATCC 33654	4093	4438689
GCF_001456255.1	Vibrio	natriegens	NBRC 15636 = ATCC 14048 = DSM 759	4584	5168686
GCF_001680025.1	Vibrio	natriegens	NBRC 15636 = ATCC 14048 = DSM 759	4585	5168686
GCF_001680045.1	Vibrio	natriegens	CCUG 16371	4583	5161447	unnamed
GCF_001680065.1	Vibrio	natriegens	CCUG 16373	4964	5549219
GCF_001680085.1	Vibrio	natriegens	CCUG 16374	4885	5504684
GCF_000801275.2	Vibrio	nigripulchritudo	SFn1	5698	6322155
GCF_002021755.1	Vibrio	owensii	XSBZ03	5121	5890205
GCF_000328405.1	Vibrio	parahaemolyticus	BB22OP	4608	5103524
GCF_000430405.1	Vibrio	parahaemolyticus	O1:Kuk str. FDA_R31	4761	5223562
GCF_000568495.1	Vibrio	parahaemolyticus	UCM-V493	4755	5232572	pVPUCMV
GCF_000196095.1	Vibrio	parahaemolyticus	RIMD 2210633	4661	5165770
GCF_001244315.1	Vibrio	parahaemolyticus	FORC_008	4571	5038168
GCF_001304775.1	Vibrio	parahaemolyticus	FORC_006	4663	5094100
GCF_001433415.1	Vibrio	parahaemolyticus	FORC_004	4708	5171661	pFORC4
GCF_001558495.1	Vibrio	parahaemolyticus	ATCC 17802	4651	5152433
GCF_001433415.1	Vibrio	parahaemolyticus	FORC_014	4841	5289960	pFORC14
GCF_001700835.1	Vibrio	parahaemolyticus	CHN25	4950	5443401	P1	P2	P3
GCF_001758605.1	Vibrio	parahaemolyticus	FORC_023	4524	5015214
GCF_001879585.1	Vibrio	parahaemolyticus	FORC_022	4890	5339691	unnamed
GCF_001887055.1	Vibrio	parahaemolyticus	FORC_018	4570	5045560
GCF_002073775.1	Vibrio	parahaemolyticus	FDAARGOS_191	4724	5173060
GCF_002209725.2	Vibrio	parahaemolyticus	MAVP-Q	4804	5257288
GCF_000328405.1	Vibrio	parahaemolyticus	O1:K33 str. CDC_K4557	4605	4095733
GCF_002220985.2	Vibrio	parahaemolyticus	MAVP-R	4922	5376691	p1	p2
GCF_002257545.1	Vibrio	qinghaiensis	Q67	3874	4017713
GCF_002214395.1	Vibrio	rotiferianus	B64D1	4677	5277859
GCF_001687805.1	Vibrio	scophthalmi	VS-05	4363	4802851	pVS127	pVS8
GCF_002214345.1	Vibrio	shilonii	QT6D1	5255	5812176	unnamed
GCF_000241385.1	Vibrio	sp.	EJY3	4871	5452646
GCF_002216685.1	Vibrio	sp.	2521-89	3736	4123863
GCA_000091465.1	Vibrio	tasmaniensis	LGP32	4333	4974818
GCF_001547935.1	Vibrio	tritonius	2	4707	5221926
GCF_000772105.1	Vibrio	tubiashii	ATCC 19109	5024	5540337	p123	p251	p48	p57
GCF_002224265.1	Vibrio	vulnificus	NBRC 15645 = ATCC 27562	4490	5007160
GCF_000039765.1	Vibrio	vulnificus	CMCP6	4671	5126696
GCF_000746665.1	Vibrio	vulnificus	93U204	4626	5127345	p93U204
GCF_001433435.1	Vibrio	vulnificus	FORC_009	4555	5060705
GCF_001558515.1	Vibrio	vulnificus	ATL 6-1306	4472	4978777
GCF_001653775.1	Vibrio	vulnificus	FORC_016	4546	5072369
GCF_001675245.1	Vibrio	vulnificus	FORC_017	4747	5229231	unnamed
GCF_002117205.1	Vibrio	vulnificus	FORC_036	5501	6067960	unnamed
GCF_002204915.1	Vibrio	vulnificus	FORC_037	4617	5117890	unnamed
GCF_002215135.1	Vibrio	vulnificus	CECT 4999	4687	5163135	pR99
GCF_000186585.1	Vibrio	vulnificus	MO6-24/O	4530	5007768
