# Supplementary material for: Vibrionaceae core, shell and cloud genes are non-randomly distributed on Chr 1: An hypothesis that links the genomic location of genes with their intracellular placement
Source: BMC Genomics. 2020 Oct 6;21:695. doi: 10.1186/s12864-020-07117-5 (PMC7542380; doi:10.1186/s12864-020-07117-5)
Supplement: Supplementary file 3 — Additional file 3: Table S2. Distribution and percent of total number of CDSs per chromosome of core, softcore, shell and cloud genes on «upper half» and «lower half» of Chr 1 and Chr 2 of 11 representative Vibrionaceae genomes. [file 12864_2020_7117_MOESM3_ESM.xlsx]

## Sheet: Gene distribution in 11 Vibrios
Pangene distribution on Chr 1 and Chr 2 in 11 Vibrionaceae species
		Total number of pangenes					Percent of total CDSs per chromosome
		Chr 1		Chr 2			Chr 1		Chr 2			Total number of CDSs
Species	Pangene	Upper half	Lower half	Upper half	Lower half		Upper half	Lower half	Upper half	Lower half		Chr1	Chr2
Aliivibrio salmonicida LFI1238	Core	418	244	18	34		13.1	7.7	1.6	3		3186	1141
	Soft	893	575	80	139		28	18	7	12.2
	Shell	360	596	285	251		11.3	18.7	25	22
	Cloud	312	450	214	171		9.8	14.1	18.8	14.9
Grimontia hollisae ATCC 33564	Core	451	225	20	15		15.3	7.6	2.6	2		2954	756
	Soft	1077	365	52	96		36.5	12.4	6.9	12.7
	Shell	313	262	109	141		10.6	8.9	14.4	18.7
	Cloud	527	410	199	159		17.8	13.9	26.3	21
Photobacterium damselae KC-Na-1	Core	415	274	9	15		15	9.9	0.9	1.5		2773	1014
	Soft	875	584	64	98		31.6	21.1	6.3	9.7
	Shell	252	441	208	201		9.1	15.9	20.5	19.8
	Cloud	232	389	222	221		8.4	14	21.9	21.8
Photobacterium profundum SS9	Core	474	217	8	16		12.9	5.9	0.4	0.7		3675	2239
	Soft	1012	533	71	100		27.5	14.5	3.2	4.5
	Shell	378	599	408	382		10.3	16.3	18.2	17.1
	Cloud	439	714	595	683		11.9	19.4	26.6	30.5
Vibrio anguillarum NB10	Core	392	284	18	17		13.6	9.9	1.6	1.5		2875	1117
	Soft	851	723	122	98		29.6	25.1	10.9	8.8
	Shell	547	630	380	434		19	21.9	34	19.8
	Cloud	26	98	14	69		0.9	3.4	21.9	21.8
Vibrio campbelli ATCC BAA-1116	Core	458	221	13	20		13.3	6.4	0.6	1		3445	2098
	Soft	993	570	70	144		28.8	16.5	3.3	6.9
	Shell	500	817	757	679		14.5	23.7	36.1	32.4
	Cloud	177	388	224	224		5.1	11.3	10.7	10.7
Vibrio cholerae biovar El Tor str. N16961	Core	415	260	17	18		15.7	9.8	1.6	1.7		2645	1056
	Soft	931	637	113	102		35.2	24.1	10.7	9.7
	Shell	385	652	354	452		14.6	24.7	33.5	42.8
	Cloud	22	18	20	15		0.8	0.7	1.9	1.4
Vibrio natriegens ATCC 14048	Core	433	252	21	15		15	8.7	1.2	0.9		2887	1697
	Soft	946	631	133	92		32.8	21.9	7.8	5.4
	Shell	430	773	702	665		14.9	26.8	41.4	39.2
	Cloud	41	66	17	88		1.4	2.3	1	5.2
Vibrio parahaemolyticus RIMD 2210633	Core	415	264	16	17		14	8.9	0.9	1		2958	1703
	Soft	928	654	99	125		31.4	22.1	5.8	7.3
	Shell	504	790	736	684		17	26.7	43.2	40.2
	Cloud	28	55	24	35		0.9	1.9	1.4	2.1
Vibrio tasmaniensis LGP32	Core	474	217	8	16		16.3	7.5	0.6	1.1		2911	1422
	Soft	970	584	119	110		33.3	20.1	8.4	7.7
	Shell	376	583	545	343		12.9	20	38.3	24.1
	Cloud	132	266	154	151		4.5	9.1	10.8	10.6
Vibrio vulnificus ATCC 27562	Core	425	254	10	21		14.3	8.6	0.7	1.4		2969	1521
	Soft	940	639	62	159		31.7	21.5	4.1	10.5
	Shell	475	714	617	550		16	24	40.6	36.2
	Cloud	73	153	56	77		2.5	5.2	3.7	5.1
