# Supplementary material for: Vibrionaceae core, shell and cloud genes are non-randomly distributed on Chr 1: An hypothesis that links the genomic location of genes with their intracellular placement
Source: BMC Genomics. 2020 Oct 6;21:695. doi: 10.1186/s12864-020-07117-5 (PMC7542380; doi:10.1186/s12864-020-07117-5)
Supplement: Supplementary file 4 — Additional file 4: Table S3. Statistical analysis of gene distribution (chi-squared test) and gene expression (Wilcoxon signed-rank test) between “upper half” and “lower half” of Chr 1 and Chr 2. [file 12864_2020_7117_MOESM4_ESM.xlsx]

## Sheet: Chi-squared test
Species	Pangene	p-value	Adjusted p-value	Is there significant overrepresentation of genes in either upper or lower half (i.e., non-random distribution of genes)?
A. salmonicida LFI1238
Chr 1	Core	1.857e-06	3.714e-06	Yes
	Softcore	3.549e-09	1.4196e-08	Yes
	Shell	1.132e-06	3.396e-06	Yes
	Cloud	0.0004686	0.0004686	Yes
Chr 2	Core	0.1647	0.33	No
	Softcore	0.005926	0.02372	Yes
	Shell	0.01946	0.0585	No
	Cloud	0.285	0.33	No
V. natriegens ATCC 14048
Chr 1	Core	1.953e-06	3.9e-06	Yes
	Softcore	1.896e-08	5.7e-08	Yes
	Shell	9.766e-15	3.908e-14	Yes
	Cloud	0.109	0.109	No
Chr 2	Core	0.6362	1	No
	Softcore	0.1423	0.4269	No
	Shell	0.6325	1	No
	Cloud	1.65e-07	6.6e-07	Yes
G. hollisae ATCC 33564
Chr 1	Core	6.454e-10	1.935e-09	Yes
	Softcore	2.2e-16	8.8e-16	Yes
	Shell	0.09175	0.1835	No
	Cloud	0.002233	0.004466	No
Chr 2	Core	1	0.05424	No
	Softcore	0.01356	0.4647	No
	Shell	0.1788	0.4647	No
	Cloud	0.1549	1	No
P. damselae KC-Na-1
Chr 1	Core	2.878e-12	5.76e-12	Yes
	Softcore	2.2e-16	8.8e-16	Yes
	Shell	2.2e-16	8.8e-16	Yes
	Cloud	9.214e-07	9.21e-07	Yes
Chr 2	Core	0.3798	0.7596	No
	Softcore	0.1422	0.4266	No
	Shell	0.5474	0.7596	No
	Cloud	0.08874	0.35496	No
V. anguillarum NB10
Chr 1	Core	0.003827	0.011481	Yes
	Softcore	0.0246	0.0492	Yes
	Shell	0.09474	0.09474	No
	Cloud	3.4e-06	1.36e-05	Yes
Chr 2	Core	1	1	No
	Softcore	0.2935	0.587	No
	Shell	0.0246	0.0984	No
	Cloud	0.0246	0.0984	No
V. campbelli ATCC BAA-1116
Chr 1	Core	1.013e-10	3.03e-10	Yes
	Softcore	1.037e-11	4.16e-11	Yes
	Shell	6.26e-10	6.26e-10	Yes
	Cloud	2.431e-10	4.86e-10	Yes
Chr 2	Core	0.5306	1	No
	Softcore	0.0004101	0.0016404	Yes
	Shell	0.156	0.468	No
	Cloud	1	1	No
V. cholerae biovar El Tor str. N16961
Chr 1	Core	2.748e-05	5.496e-05	Yes
	Softcore	1.629e-07	4.887e-07	Yes
	Shell	4.381e-09	1.7524e-08	Yes
	Cloud	0.8228	0.8228	No
Chr 2	Core	1	1	No
	Softcore	0.6636	1	No
	Shell	0.0166	0.0664	No
	Cloud	0.7149	1	No
V. paraheamolyticus RIMD 2210633
Chr 1	Core	4.701e-05	9.4e-05	Yes
	Softcore	1.211e-06	3.63e-06	Yes
	Shell	1.943e-08	7.76e-08	Yes
	Cloud	0.04849	0.04849	Yes
Chr 2	Core	1	1	No
	Softcore	0.256	1	No
	Shell	0.348	1	No
	Cloud	0.4082	1	No
V. tasmaniensis LGP32
Chr 1	Core	2.878e-12	1.1512e-11	Yes
	Softcore	3.874e-12	1.1622e-11	Yes
	Shell	2.482e-06	4.142e-06	Yes
	Cloud	2.071e-06	4.142e-06	Yes
Chr 2	Core	0.3798	0.7596	No
	Softcore	0.7431	0.7596	No
	Shell	1.781e-06	7.124e-06	Yes
	Cloud	2.071e-06	7.124e-06	Yes
V. vulnificus ATCC 27562
Chr 1	Core	3.816e-06	7.64e-06	Yes
	Softcore	9.084e-08	3.632e-07	Yes
	Shell	1.041e-06	3.12e-06	Yes
	Cloud	0.0001933	0.0001933	Yes
Chr 2	Core	0.2404	0.5346	No
	Softcore	3.543e-06	1.4172e-05	Yes
	Shell	0.1782	0.5346	No
	Cloud	0.2415	0.5346	No
P. profundum SS9
Chr 1	Core	7.613e-15	1.5226e-14	Yes
	Softcore	2.2e-16	8.8e-16	Yes
	Shell	2.2e-16	8.8e-16	Yes
	Cloud	4.184e-11	4.184e-11	Yes
Chr 2	Core	0.01859	0.07436	No
	Softcore	0.1422	0.2844	No
	Shell	0.5459	0.5459	No
	Cloud	0.08874	0.26622	No

## Sheet: Wilcoxon signed-rank test 
Species	Pangene	p-value	Adjusted p-value	Is RPKM median on upper half significantly different than RPKM median on lower half?
A. salmonicida LFI1238
Chr 1	Core	0.3499	0.7174	no
	Softcore	0.002338	0.014524	yes
	Shell	2.081e-08	1.0405e-07	yes
	Cloud	5.194e-11	2.925e-10	yes
Chr 2	Core	0.02381	0.02381	yes
	Softcore	0.0005922	0.0023688	yes
	Shell	0.005386	0.010772	yes
	Cloud	0.0009068	0.0027204	yes
V. natriegens ATCC 14048 slow-growth
Chr 1	Core	0.1603	0.3206	no
	Softcore	5.304e-07	2.652e-06	yes
	Shell	2.2e-16	1.32e-15	yes
	Cloud	0.001857	0.005571	yes
Chr 2	Core	0.1043	0.3129	no
	Softcore	0.2432	0.4864	no
	Shell	1.668e-15	6.672e-15	yes
	Cloud	0.7632	0.7632	no
V. natriegens ATCC 14048 fast-growth
Chr 1	Core	9.752e-05	0.00019504	yes
	Softcore	1.157e-12	5.785e-12	yes
	Shell	2.2e-16	1.32e-15	yes
	Cloud	3.027e-06	9.081e-06	yes
Chr 2	Core	0.01863	0.07452	no
	Softcore	0.9113	0.9113	no
	Shell	0.3654	0.7308	no
	Cloud	0.1695	0.5085	no
